# Supplementary material for: Role of donor nerves in supercharge end-to-side nerve transfer: A rat model study of varying injury severity
Source: PLoS One. 2026 Apr 1;21(4):e0346252. doi: 10.1371/journal.pone.0346252 (PMC13042668; doi:10.1371/journal.pone.0346252)
Supplement: S1 File — Excel file containing individual animal-level data required to reproduce the results. The SFI dataset includes measurements at 4, 8, 12, and 16 weeks, whereas all other outcomes were collected at the terminal time point for each animal (8 or 16 weeks), including electrophysiological parameters (CMAP latency ratio and peak amplitude ratio), muscle weight ratio, and histological measures (NF-positive axons and S100β-positive Schwann cells). (XLSX) [file pone.0346252.s001.xlsx]

## Sheet: SFI_raw_data
Groups	Animal ID	Time (weeks)	SFI (Fig2)
Control	1	4	-62.1994
		8	-46.7077
	2	4	-42.98
		8	-62.9114
	3	4	-64.0136
		8	-46.3476
	4	4	-58.2402
		8	-64.9589
	5	4	-43.0873
		8	-57.2971
	6	4	-65.0514
		8	-65.7726
	7	4	-52.1891
		8	-53.7786
	8	4	-39.3448
		8	-57.7747
	9	4	-64.6841
		8	-54.1416
		12
		16
	10	4	-48.5217
		8	-53.1209
		12
		16	-67.6423
	11	4	-39.0495
		8	-43.1489
		12	-64.2412
		16	-51.9996
	12	4	-41.9131
		8	-44.9972
		12	-67.855
		16	-72.35
	13	4	-64.3739
		8	-64.0115
		12	-69.515
		16	-69.7083
	14	4	-68.9997
		8	-42.8214
		12	-68.4242
		16	-62.3735
	15	4	-47.4105
		8	-64.7591
		12	-52.8772
		16	-45.593
	16	4	-38.2365
		8	-44.136
		12	-43.0934
		16	-38.5002
Mild-SETS(-)	17	4	-83.8986
		8	-75.1926
	18	4	-67.4828
		8	-75.8439
	19	4	-96.058
		8	-90.9078
	20	4	-101.457
		8	-96.2804
	21	4	-97.5573
		8	-82.1
	22	4	-94.808
		8	-75.1764
	23	4	-96.3661
		8	-76.4066
	24	4	-89.4734
		8	-88.5797
	25	4	-93.2995
		8	-99.5685
		12	-90.3711
		16	-65.2227
	26	4	-90.9637
		8	-96.2174
		12	-96.621
		16	-65.2227
	27	4	-96.058
		8	-95.5716
		12	-101.679
		16	-92.6408
	28	4	-91.6505
		8	-84.7452
		12	-70.5905
		16	-71.0702
	29	4	-96.7306
		8	-91.7237
		12	-80.642
		16	-88.1388
	30	4	-87.1404
		8	-84.4757
		12	-104.798
		16	-71.8719
	31	4	-86.3699
		8	-87.431
		12	-103.577
		16	-70.4023
	32	4	-96.182
		8	-89.8583
		12	-99.7206
		16	-82.1929
Mild-SETS(+)	33	4	-93.0931
		8	-74.9163
	34	4	-87.8455
		8	-73.8614
	35	4	-94.9563
		8	-82.4407
	36	4	-75.5214
		8	-76.233
	37	4	-98.234
		8	-61.6998
	38	4	-96.1492
		8	-91.8947
	39	4	-76.7934
		8	-78.6552
	40	4	-87.504
		8	-92.497
	41	4	-111.608
		8	-61.1214
		12	-63.5587
		16	-61.8731
	42	4	-77.3024
		8	-63.0726
		12	-74.383
		16	-46.2388
	43	4	-106.332
		8	-93.1559
		12	-68.6233
		16	-60.1267
	44	4	-102.003
		8	-80.314
		12	-96.0747
		16	-56.2242
	45	4	-90.716
		8	-65.5169
		12	-71.6673
		16	-63.3841
	46	4	-69.5955
		8	-77.3306
		12	-98.3694
		16	-70.8997
	47	4	-90.6071
		8	-73.5325
		12	-61.1497
		16	-56.9307
	48	4	-83.2168
		8	-90.4676
		12	-83.5888
		16	-47.609
Severe-SETS(-)	49	4	-86.4591
		8	-74.1445
	50	4	-82.1932
		8	-78.7399
	51	4	-99.4342
		8	-95.0864
	52	4	-91.9417
		8	-74.2969
	53	4	-80.4785
		8	-81.4156
	54	4	-98.2274
		8	-87.5333
	55	4	-97.5817
		8	-95.0175
	56	4	-99.9914
		8	-88.8388
	57	4	-96.7307
		8	-95.4734
		12	-91.111
		16	-106.69
	58	4	-107.529
		8	-68.0717
		12	-89.2202
		16	-112.723
	59	4	-100.086
		8	-61.4488
		12	-116.607
		16	-90.7205
	60	4	-107.488
		8	-92.4015
		12	-97.3268
		16	-75.0075
	61	4	-99.2175
		8	-95.5979
		12	-90.9958
		16	-84.0964
	62	4	-96.197
		8	-91.8506
		12	-99.6519
		16	-80.2885
	63	4	-101.63
		8	-109.936
		12	-89.4087
		16	-90.9939
	64	4	-89.7839
		8	-64.1205
		12	-71.5631
		16	-90.6416
Severe-SETS(+)	65	4	-87.0034
		8	-66.6602
	66	4	-83.577
		8	-90.2755
	67	4	-87.8455
		8	-92.3267
	68	4	-94.7546
		8	-82.8253
	69	4	-95.8754
		8	-82.3231
	70	4	-99.0961
		8	-91.1451
	71	4	-103.536
		8	-71.2245
	72	4	-92.2644
		8	-80.171
	73	4	-89.1237
		8	-86.6871
		12	-81.9979
		16	-75.6956
	74	4	-104.236
		8	-87.8835
		12	-108.299
		16	-79.9013
	75	4	-87.123
		8	-78.2356
		12	-76.5356
		16	-55.2674
	76	4	-83.7586
		8	-60.0592
		12	-82.4303
		16	-74.7836
	77	4	-80.3178
		8	-86.2825
		12	-88.4087
		16	-58.9875
	78	4	-98.5897
		8	-73.5488
		12	-51.9809
		16	-51.4707
	79	4	-81.0372
		8	-70.5734
		12	-69.489
		16	-66.9647
	80	4	-90.377
		8	-83.5015
		12	-66.4935
		16	-94.1004

## Sheet: Non_SFI_raw_data
						Number of NF-positive axons (Fig5)			Number of S100β-positive Schwann cells (Fig5)
Groups	Animal ID	Time (weeks)	CMAP latency ratio (Fig3)	Peak amplitude ratio (Fig3)	Muscle weight ratio (%) (Fig4)	Peroneal nerve	Proximal tibial nerve	Distal tibial nerve	Peroneal nerve	Proximal tibial nerve	Distal tibial nerve
Control	1	8	0.597701	0.491	77.9612	3471.29		4583.26	2618.39		3980.61
	2	8	0.701493	0.192704	90.5623	1257.06		4316.28	1290.95		4342.68
	3	8	0.826923	0.377951	89.5122	1818.78		5048.42	1431.65		5112.49
	4	8	0.670391	1.45039	90.3356	1773.21		3819.68	1454.7		3143.1
	5	8	0.626263	0.261953	74.3117	1761.04		5024.88
	6	8	0.802469	0.495	83.1707	1309.73		3899.16	1425.47		3875.81
	7	8	0.717391	0.251111	81.4567			5256.72			5394.07
	8	8	0.767857	0.422389	93.2685
	9	16	0.818182		88.5533	975.672		5029.03	831.442		5335.29
	10	16	1.17857	1.08952	93.8098	3404.15		3051.86	3302.53		4058.66
	11	16	0.761111	0.8285	98.3088	1552.9		3419.45	1345.84		3613
	12	16	0.832168	0.326498	93.1093	3523.26		5240.73	2889.54		5029.77
	13	16	0.718182	0.484098	91.8514	2208.96		5736.1	1506.69		5805.91
	14	16	0.816667		98.4377	2512.36		4668.21	2618.95		4693.17
	15	16	0.712329	0.605016	90.0429	2633.06		4144.68	1620.35		3869.05
	16	16			95.4656	2468.73		5149.87	1955.32		4579.1
Mild-SETS(-)	17	8	0.692308	0.279951	35.3529			958.237			590.694
	18	8	0.605634	0.174189	44.1708			1039.01			631.831
	19	8	0.689655	0.0966227	35.9006	2556.01		4336.37	2036.91		2981.25
	20	8	0.466667	0.0632446	40.4714	1805.31		4846.43	1910.1		4038.69
	21	8	0.428571	0.229963	43.3734	1581.43		5131.81	1805.06		4529.93
	22	8	0.551559	0.560392	52.0905			2057.69			2187.82
	23	8			29.4871	3326.04		3925.66	2668.04		3770.7
	24	8			46.1981
	25	16	1.13953	0.234017	63.3161	276.509		6925.12	322.321		8002.36
	26	16	0.691057	0.894419	59.626	1743.64		1095.23	1587.37		866.749
	27	16	0.5	0.925621	72.8559	2957.58		2525.67	2957.58		2878.64
	28	16	0.492308	0.294033	70.1804	3302.75		2791.75	2919.69		2396.16
	29	16	0.823944	0.420352	63.2794	2692.43		5343.65	2462.99		4125.16
	30	16	0.536232	0.873637	40.9895	3123.99		4641.1	2705.26		3993.13
	31	16	0.881579	0.178686	60.9069			3008.54			3059.78
	32	16			62.4296			3634.57			3619.55
Mild-SETS(+)	33	8	0.93617	1.27156	46.4281	1102.57	2086.88	4224.05	1157.22
	34	8	0.916667	0.654259	50.3238	2763.72	5996.03	6171.54	2406.68	4230.65	4222.82
	35	8	0.796875	0.504007	43.3064	1572.52	5059.52	5812.25	1762.24	3907.69	4830.82
	36	8	0.525424	0.952729	63.5743	1834.78	5668.01	4878.24	1411.37	4274.41	4013.18
	37	8	0.569767		51.9954	2261.82	5697.98	5154.59	1816.94	5419.55	4051.32
	38	8	0.518519	0.439274	39.8765	2745.11	6299.78	5993.71	2024.02	4898.48	5377.72
	39	8	0.415152		64.7282	2176.05	3617.94	3916.02	2240.18	2718.72	3498.01
	40	8	0.456897	0.359541	48.9499
	41	16	1		72.3924	2588.99	3196.32	4928.66	2548.81	3068.18	4256.94
	42	16	0.56746	0.674885	65.0976	2423.81	4251.56	8334.57	2292.89	4481.37	7086.26
	43	16	0.488789	0.731638	47.5965	3938.35	5920.1	9258.44	3902.96	5108.86	7390.51
	44	16	0.616216	0.834682	68.6659	2959.54	3675.42	6567.51	2726.31	2928.48	4680.6
	45	16	0.538813	0.922699	66.7994	2389.48	2673.98	5191.44	2017.97	2047.4	4419.38
	46	16	0.526971		68.2747	993.659	5831.34	4786.71	1215.14	4841.48	4136.18
	47	16	0.608491	0.488971	64.3094	965.811	5949.88	7926.64	993.806	3660.02	5673.93
	48	16	0.5	1.10157	65.4871	2189.76	6693.58	8680.09	1979.29	5488.73	6088.12
Severe-SETS(-)	49	8	0.666667	0.0800035	30.3071	1613.15		1663.88	1515.05		2481.72
	50	8	0.551282	0.225818	32.0501	3132.1		3532.29	3533.89		2815.07
	51	8			19.7483	2009.81		2053.7	1512.38		2954.96
	52	8			30.1994	1837.51		1110.36	1075.43		1343.75
	53	8			30.1994	2275.26		2824.62	1761.08		2390.07
	54	8			30.2172	3064.81		1795.45	3137.78		978.01
	55	8			25.6602	3205.84		2738.81	2974.95		2188.8
	56	8			27.588
	57	16	0.342466	0.220235	41.7909	1309.43		1535.47	1168.48		1565.19
	58	16	0.333333	0.059994	14.4137	593.279		252.909	1086.16		553.991
	59	16			15.9556	2805.37		372.043	2183.45		590.892
	60	16			50.8253	2568.55		1263.25	3224.9		1210.97
	61	16			51.1736	2719.09		2329.49	2515.94		2031.74
	62	16			39.3612	1531.14		1566.6	973.848		1215.12
	63	16			41.8416	2225.49		2061.18	1700.61		1852.98
	64	16			45.9963	1082.11		1700.3	1403.49		1585.03
Severe-SETS(+)	65	8	0.505155	0.488426	30.7184	852.396	2794.67	2555.11
	66	8	0.433735	0.769445	22.9579	1798.96	5807.55	6248.03	1372.28	4752.91	4515
	67	8	0.369369		43.9291	1968.36	4211.06	4819.93	1496.81	3550.08	3959.23
	68	8	0.732719	0.352571	37.7706	1460.99	4407.47	4530.88	1148.58	4235.01	3513.15
	69	8	0.38961	0.133596	37.5975	3475.2		7548.99	2691.63		4585.54
	70	8	0.932039	0.0590081	41.6335	1382.53	4303.18	4179.14	1046.35	3240.83	3143.94
	71	8	0.481013	0.326447	31.0929	2131.31	3483.25	4818.25	1963.58	2634.03	3041.78
	72	8			38.222
	73	16	0.979452	0.455579	61.0762	986.422	929.548	1304.13	1528.1	504.219	1582.87
	74	16	0.605578	0.557233	53.3642	2205.71	3749.14	4785.2	2721.2	3569.18	5304.08
	75	16	0.404181	0.455579	63.8118	960.081	4607.77	5317.94	1134.93	4792.08	3862.1
	76	16	0.440397	0.699449	55.9156	2262.7	4234.61	5060.56	2147.92	4411.32	4800.86
	77	16	0.84507	0.323459	58.8326	2681.28	3383.17	3305.52	2320.46	2930.71	2637.53
	78	16	0.643979	0.536696	59.8656	2535.96	3670.82	3848	1685.56	3359.62	3503.51
	79	16	0.457413	0.368537	55.5634	1961.99	2727.16	3460.4	1523.19	2185.94	3723.32
	80	16	0.40678	0.242076	57.2004	1691.67	5344.54	4611.02	1588.83	3486	2790.57
